# Supplementary material for: High Throughput Sequencing Reveals Alterations in the Recombination Signatures with Diminishing Spo11 Activity
Source: PLoS Genet. 2013 Oct 31;9(10):e1003932. doi: 10.1371/journal.pgen.1003932 (PMC3814317; doi:10.1371/journal.pgen.1003932)
Supplement: Table S1 — Arg prototroph data. (XLSX) [file pgen.1003932.s005.xlsx]

## Sheet: Table S2_genetic data1.txt
Table S1
Strain	Genotype	Temp.	Arg+ (10-3)	HIS4-HYG	HYG-MAT	MAT-ADE	Sum CO III (cM)	% MaxSPO11CO	Trp+ Thr-	Trp-Thr+	Trp-Thr-	% CO Assoc.	# Arg+ Scored
BR5348	SPO11	18	19.8	17	22	39	78	85.7	232	11	0	60.2028	789
	SPO11	22	23	21	20	44	85	93.4	271	15	2	56.2626	990
	SPO11	31.5	18.4	23	25	43	91	100	827	35	3	62.3477	2709
BR5178	spo11-1025	18	0.4	0	3	5	8	8.8	113	0	0	57.2152	395
	spo11-1025	22	3.8	10	8	16	34	37.4	145	3	0	74.3655	394
	spo11-1025	31.5	5.5	14	13	35	62	68.1	131	3	0	66.9192	396
BR5182	spo11-1151	18	2.1	6	5	9	20	22	129	1	1	65.404	396
	spo11-1151	22	8.8	14	15	26	55	60.4	143	4	2	63.5965	456
	spo11-1151	31.5	13.3	17	25	36	78	85.7	123	4	11	63.1313	396
BR5194	spo11-117	18	1	6	2	8	16	17.6	128	2	1	65.3165	395
	spo11-117	22	3.8	11	9	13	33	36.3	151	1	0	76.7089	395
	spo11-117	31.5	0.2	3	5	8	16	17.6	138	1	0	70.1266	395
BR5202	spo11-118	18	9	10	17	21	48	52.7	138	11	0	72.6582	395
	spo11-118	22	14.7	11	20	31	62	68.1	128	5	3	66.5816	392
	spo11-118	31.5	7.7	12	22	37	71	78	119	3	3	61.1675	394
BR5341	spo11-179	18	0.2	3	4	5	12	13.2	132	0	0	66.8354	395
	spo11-179	22	1.6	8	7	14	29	31.9	143	3	0	73.1646	395
	spo11-179	31.5	5.1	11	17	29	57	62.6	612	12	4	62.4242	1980
BR5340	spo11-217	18	0.06	3	2	2	7	7.7	106	2	0	54.4529	393
	spo11-217	22	5.4	9	11	16	36	39.6	133	4	2	68.1818	396
	spo11-217	31.5	12.4	19	17	33	69	75.8	554	14	4	62.9983	1781
BR5191	spo11-240	18	5.3	2	14	12	28	30.8	114	1	1	57.8283	396
	spo11-240	22	1.9	5	11	18	34	37.4	125	3	0	63.8889	396
	spo11-240	31.5	0.001	n.a.	n.a.	n.a.	n.a.	n.a.	n.a.	n.a.	n.a.	n.a.	n.a.
BR5195	spo11-242	18	0.2	2	2	3	7	7.7	98	1	0	50	394
	spo11-242	22	1.6	3	9	11	23	25.3	138	1	0	70.1266	395
	spo11-242	31.5	9.6	10	23	43	76	83.5	121	2	0	62.8866	388
BR5180	spo11-245	18	0.03	1.5	1.5	0	3	3.3	97	3	0	49.7475	396
	spo11-245	22	0.7	1.5	2.5	1	5	5.5	133	2	0	67.6768	396
	spo11-245	31.5	9.3	7	24	19	50	54.9	228	3	1	63.3103	725
BR5164	spo11-246	18	0.2	3	3	2	8	8.8	200	0	0	63.6943	628
	spo11-246	22	1.6	8	6	10	24	26.4	251	4	1	63.8889	792
	spo11-246	31.5	3.1	7	24	35	66	72.5	180	6	1	60.2965	607
BR5349	spo11-32	18	5.9	3	7	14	24	26.4	138	0	0	69.697	396
	spo11-32	22	5.2	8	9	20	37	40.7	117	2	0	59.596	396
	spo11-32	31.5	1.4	5	6	13	24	26.4	754	8	1	66.5496	2278
BR5196	spo11-47	18	2.1	4	6	6	16	17.6	135	6	1	69.697	396
	spo11-47	22	10.5	11	16	35	62	68.1	135	4	1	69.1919	396
	spo11-47	31.5	6.1	8	25	37	70	76.9	136	3	3	69.6203	395
BR5192	spo11-54	18	0.33	0.5	5	7	12.5	13.7	138	1	1	69.9495	396
	spo11-54	22	10	15	10	25	50	54.9	136	1	0	69.1139	395
	spo11-54	31.5	15.6	18	14	39	71	78	124	8	0	64.8101	395
BR5198	spo11-6	18	0.86	2	1.5	6	9.5	10.4	138	1	2	69.9495	396
	spo11-6	22	3.6	3	3	9	15	16.5	136	3	0	70.1531	392
	spo11-6	31.5	13.5	19	22	55	96	105.5	123	2	2	62.9442	394
BR5184	spo11-681	18	0.6	2	4.5	6	12.5	13.7	142	2	0	72.2222	396
	spo11-681	22	5.4	11	8	17	36	39.6	127	3	1	64.899	396
	spo11-681	31.5	11.2	10	22	43	75	82.4	116	2	0	59.0909	396
BR5181	spo11-751	18	0.06	0.5	1	0	1.5	1.6	80	6	1	42.0253	395
	spo11-751	22	5.3	6	9	17	32	35.2	112	2	0	57.2152	395
	spo11-751	31.5	15.5	10	25	41	76	83.5	107	6	1	55.8376	394
BR5219	spo11-784	18	0.03	0.5	1	1.5	3	3.3	115	2	1	58.5859	396
	spo11-784	22	0.6	6	4	10	20	22	150	3	1	76.5152	396
	spo11-784	31.5	0.5	2	5	10	17	18.7	124	2	0	63.4518	394
BR5136	spo11-845	18	5.8	8	14	18	40	44	267	5	2	68.1416	791
	spo11-845	22	4.5	8	13	22	43	47.3	306	3	0	78.2443	786
	spo11-845	30	0.2	2	6	14	22	24.2	283	5	1	57.8521	987
BR5203	spo11-889	18	14.3	14	12	31	57	62.6	129	9	1	67.5949	395
	spo11-889	22	12.4	14	10	34	58	63.7	125	2	0	63.6364	396
	spo11-889	31.5	3.3	10	7	30	47	51.6	136	5	1	69.9495	396
BR5190	spo11-D290A	18	0.08	0.6	1	1	2.6	2.9	377	5	1	59.6229	1273
	spo11-D290A	22	0.9	3	4	5	12	13.2	428	2	1	68.5851	1251
	spo11-D290A	31.5	7.3	4	18	28	50	54.9	338	4	1	68.8956	987
BR5418	SPO11/null	31.5	17.5	22	23	40	85	93.4	219	9	0	51.6166	866
BR5438	SPO11KANstop/null	31.5	15	23	17	46	86	94.5	204	4	1	52.086	791
BR5431	SPO11KANswa/null	31.5	12.5	20	18	34	72	79.1	113	2	1	57.5758	396
BR5361	ndt80	18	27.6
BR5363	spo11-179 ndt80	18	2.08
BR5362	spo11-217 ndt80	18	4.13
SPO11KANstop/null is a wild-type SPO11 allele with a KANMX cassette inserted at the stop codon, heterozygous.
SPO11KANswa/null is a wild- type SPO11 allele with a KANMX cassette interted at the downstream Swa1 site, heterozygous.
BR5136-BR5219 are isogenic to BR5348 (Table S6) except for the indicated SPO11 allele and are homozygous for leu2-3,112.
