# Supplementary material for: High Throughput Sequencing Reveals Alterations in the Recombination Signatures with Diminishing Spo11 Activity
Source: PLoS Genet. 2013 Oct 31;9(10):e1003932. doi: 10.1371/journal.pgen.1003932 (PMC3814317; doi:10.1371/journal.pgen.1003932)
Supplement: Table S2 — Spore viability and SC formation. (XLSX) [file pgen.1003932.s006.xlsx]

## Sheet: Sheet1
Table S2
SPO11 Allele	Temp.	No SC	Some SC	Full SC	SC-containing	% max CO	% Viable*
SPO11	18	14	30	56	86	85.7143	98
SPO11	22	24	13	63	76	93.4066	100
SPO11	31.5	12	23	65	88	100	93
spo11-1025	18	58	42	0	42	8.79121	18
spo11-1025	22	53	43	4	47	37.3626	75
spo11-1151	18	52	45	4	49	21.978	8
spo11-117	18	85	15	0	15	17.5824	3
spo11-117	22	18	70	12	82	36.2637	77
spo11-118	18	63	36	1	37	52.7473	n.a.
spo11-118	31.5	18	30	52	82	78.022	98
spo11-179	18	77	23	0	23	13.1868	7
spo11-179	22	37	46	17	63	31.8681	48
spo11-217	18	92	8	0	8	7.69231	5
spo11-217	22	71	23	6	29	39.5604	60
spo11-217	31.5	21	53	26	79	78.022	82
spo11-240	22	36	43	21	64	37.3626	64
spo11-240	31.5	91	9	0	9	n.a	0
spo11-242	18	59	39	2	41	7.69231	2
spo11-242	22	38	51	11	62	25.2747	12
spo11-242	31.5	15	27	58	85	83.5165	88
spo11-245	18	89	11	0	11	3.2967	2
spo11-245	22	94	6	0	6	5.49451	22
spo11-246	18	94	6	0	6	8.79121	7
spo11-246	22	44	39	17	56	26.3736	41
spo11-246	31.5	22	30	58	88	72.5275	93
spo11-32	18	42	48	0	48	26.3736	63
spo11-32	22	36	47	17	64	40.6593	78
spo11-32	31.5	55	39	6	45	26.4	19
spo11-47	18	58	40	2	42	17.5824	22
spo11-54	18	67	32	1	33	13.7363	17
spo11-54	22	6	50	44	94	54.9451	91
spo11-6	18	79	20	2	22	10.4396	7
spo11-6	22	45	41	14	55	16.4835	19
spo11-681	18	60	40	0	40	13.7363	4
spo11-681	22	19	40	41	81	39.5604	43
spo11-751	18	82	18	0	18	1.64835	0
spo11-751	22	40	25	35	60	35.1648	36
spo11-784	18	n.a.	n.a.	n.a.	n.a.	3.2967	13
spo11-845	22	63	37	0	37	47.2527	63
spo11-845	31.5	96	4	0	4	24.1758	5
spo11-889	31.5	20	43	37	80	51.6484	70
ndt80	18	7	8	85	93	n.a	95
spo11-179 ndt80	18	14	42	44	86	n.a.	68
spo11-217 ndt80	18	4	17	79	96	n.a.	88
spo11-null (::ADE2)	31.5	0	0	0	0	n.a	0
* Spore viability was was measured in tetrads in a SPO13 background whereas all other measurements were made in a spo13 background
