# Supplementary material for: High Throughput Sequencing Reveals Alterations in the Recombination Signatures with Diminishing Spo11 Activity
Source: PLoS Genet. 2013 Oct 31;9(10):e1003932. doi: 10.1371/journal.pgen.1003932 (PMC3814317; doi:10.1371/journal.pgen.1003932)
Supplement: Table S4 — Leu prototroph data. (XLSX) [file pgen.1003932.s008.xlsx]

## Sheet: Sheet1
Table S4
SPO11 Genotype	Temp. ºC	Leu+ (10-4)	% max CO	%CO assoc.	# Scored
SPO11	18	24.7	85.7	42	396
SPO11	22	29.4	93.4	31	395
SPO11	31.5	21.9	100	41	396
spo11-179	18	0.3	13.2	42	395
spo11-179	22	1.8	31.9	46	396
spo11-179	31.5	5	62.6	53	395
spo11-217	18	0.4	7.7	44	396
spo11-217	22	2.8	39.6	57	395
spo11-217	31.5	9.2	75.8	48	395
spo11-32	18	1.7	26.4	49	396
spo11-32	22	2.4	40.7	56	395
spo11-32	31.5	0.8	26.4	52	396
