# Supplementary material for: High Throughput Sequencing Reveals Alterations in the Recombination Signatures with Diminishing Spo11 Activity
Source: PLoS Genet. 2013 Oct 31;9(10):e1003932. doi: 10.1371/journal.pgen.1003932 (PMC3814317; doi:10.1371/journal.pgen.1003932)
Supplement: Table S5 — Sequencing data for wild-type tetrads at various temperatures. (XLSX) [file pgen.1003932.s009.xlsx]

## Sheet: Sheet1
						Conversion Tract Lengths
		# of tetrads	Mean Events	P value t-test	no. tracts	Mean conversion tract length (kb)	Median (kb)	Standard deviation	Standard Error	P value t-test	P value Komolgorov-Smirnov
WT@30 ºC	NCO	3	47		136	2.18	1.62	1.8	0.15	1	1
	CO	3	101		160	2.43	2.16	1.6	0.13	1	1
WT@26 ºC	NCO	2	49.5	0.7	92	2.06	1.78	1.45	0.15	0.61	0.93
	CO	2	105	0.5	108	2.2	1.9	1.62	0.16	0.26	0.45
WT@22 ºC	NCO	1	41	*	39	2.3	2.24	1.65	0.26	0.68	0.23
	CO	1	125	*	68	2.11	1.76	1.67	0.2	0.19	0.07
* P values could not be determined for mean numbers of COs and NCOs for WT@22ºC since there is only one tetrad
Midpoints are used to determine conversion tract lengths.
